# Supplementary material for: The possibility of integrating motile sperm organelle morphology examination (MSOME) with intracytoplasmic morphologically-selected sperm injection (IMSI) when treating couples with unexplained infertility
Source: PLoS One. 2020 May 1;15(5):e0232156. doi: 10.1371/journal.pone.0232156 (PMC7194411; doi:10.1371/journal.pone.0232156)
Supplement: S1 Data — (XLS) [file pone.0232156.s001.xls]

## Sheet: ??????_??????1
Procedure 1	Pregnancy	Delivery	ABORTION
ivf icsi	0	0	0
ivf icsi	0	0	0
ivf icsi	0	0	0
ivf icsi	0	0	0
ivf icsi	1	1	0
ivf icsi	1	1	0
ivf icsi	0	0	0
ivf icsi	0	0	0
ivf icsi	0	0	0
ivf icsi	0	0	0
ivf icsi	1	0	1
ivf icsi	1	0	1
ivf icsi	1	1	0
ivf icsi	0	0	0
ivf icsi	0	0	0
ivf icsi	1	0	1
ivf icsi	0	0	0
ivf icsi	0	0	0
ivf icsi	0	0	0
ivf icsi	0	0	0
ivf icsi	0	0	0
ivf icsi	0	0	0
ivf icsi	0	0	0
ivf icsi	0	0	0
ivf icsi	0	0	0
ivf icsi	0	0	0
ivf icsi	0	0	0
ivf icsi	0	0	0
ivf icsi	0	0	0
ivf icsi	0	0	0
ivf icsi	0	0	0
ivf icsi	0	0	0
ivf icsi	1	0	1
ivf icsi	0	0	0
ivf icsi	0	0	0
ivf icsi	0	0	0
ivf icsi	0	0	0
ivf icsi	0	0	0
ivf icsi	0	0	0
ivf icsi	0	0	0
ivf icsi	0	0	0
ivf icsi	0	0	0
ivf icsi	0	0	0
ivf icsi	1	0	1
ivf icsi	1	0	1
ivf icsi	1	1	0
ivf icsi	1	0	1
ivf icsi	0	0	0
ivf icsi	0	0	0
ivf icsi	1	1	0
ivf icsi	0	0	0
ivf icsi	1	1	0
ivf icsi	0	0	0
ivf icsi	0	0	0
ivf icsi	0	0	0
ivf icsi	1	1	0
ivf icsi	0	0	0
ivf icsi	0	0	0
ivf icsi	0	0	0
ivf icsi	0	0	0
ivf icsi	0	0	0
ivf icsi	0	0	0
ivf icsi	1	1	0
ivf icsi	1	1	0
ivf icsi	0	0	0
ivf icsi	1	0	1
ivf icsi	1	1	0
ivf icsi	1	0	1
ivf icsi	0	0	0
ivf icsi	0	0	0
ivf icsi	0	0	0
ivf icsi	0	0	0
ivf icsi	1	1	0
ivf icsi	0	0	0
ivf icsi	0	0	0
ivf icsi	0	0	0
ivf icsi	0	0	0
ivf icsi	1	0	1
ivf icsi	1	0	1
ivf icsi	1	0	1
ivf icsi	0	0	0
ivf icsi	0	0	0
ivf icsi	1	0	1
ivf icsi	0	0	0
ivf icsi	1	1	0
ivf icsi	1	0	1
ivf icsi	1	0	1
ivf icsi	0	0	0
ivf icsi	0	0	0
ivf icsi	0	0	0
ivf icsi	0	0	0
ivf icsi	0	0	0
ivf icsi	0	0	0
ivf icsi	0	0	0
ivf icsi	1	1	0
ivf icsi	1	1	0
ivf icsi	1	1	0
ivf icsi	0	0	0
ivf icsi	1	1	0
ivf icsi	1	1	0
ivf icsi	0	0	0
ivf icsi	0	0	0
ivf icsi	1	1	0
ivf icsi	0	0	0
ivf icsi	1	0	1
ivf icsi	1	1	0
ivf icsi	0	0	0
ivf icsi	0	0	0
ivf icsi	0	0	0
ivf icsi	0	0	0
ivf icsi	0	0	0
ivf icsi	1	0	1
ivf icsi	1	0	1
ivf icsi	1	1	0
ivf icsi	1	1	0
ivf icsi	0	0	0
ivf icsi	1	1	0
ivf icsi	1	0	1
ivf icsi	0	0	0
ivf icsi	0	0	0
ivf icsi	0	0	0
ivf icsi	0	0	0
ivf icsi	0	0	0
ivf icsi	0	0	0
ivf icsi	0	0	0
ivf icsi	0	0	0
ivf icsi	0	0	0
ivf icsi	0	0	0
ivf icsi	1	1	0
ivf icsi	1	0	1
ivf icsi	1	1	0
ivf icsi	1	0	1
ivf icsi	0	0	0
ivf icsi	0	0	0
ivf icsi	0	0	0
ivf icsi	0	0	0
ivf icsi	0	0	0
ivf icsi	0	0	0
ivf icsi	1	0	1
ivf icsi	1	1	0
ivf icsi	1	1	0
ivf icsi	0	0	0
ivf icsi	0	0	0
ivf icsi	1	1	0
ivf icsi	1	1	0
ivf icsi	0	0	0
ivf icsi	0	0	0
ivf icsi	1	1	0
ivf icsi	0	0	0
ivf icsi	0	0	0
ivf icsi	0	0	0
ivf icsi	0	0	0
ivf icsi	0	0	0
ivf icsi	0	0	0
ivf icsi	0	0	0
ivf icsi	1	1	0
ivf icsi	0	0	0
ivf icsi	0	0	0
ivf icsi	0	0	0
ivf icsi	0	0	0
ivf icsi	1	1	0
ivf icsi	0	0	0
ivf icsi	1	1	0
ivf icsi	1	1	0
ivf icsi	0	0	0
ivf icsi	0	0	0
ivf icsi	0	0	0
ivf icsi	1	1	0
ivf icsi	0	0	0
ivf icsi	0	0	0
ivf icsi	0	0	0
ivf icsi	0	0	0
ivf icsi	1	1	0
ivf icsi	0	0	0
ivf icsi	0	0	0
ivf icsi	0	0	0
ivf icsi	1	0	1
ivf icsi	1	1	0
ivf icsi	0	0	0
ivf icsi	0	0	0
ivf icsi	0	0	0
ivf icsi	0	0	0
ivf icsi	0	0	0
ivf icsi	1	1	0
ivf icsi	0	0	0
ivf icsi	1	1	0
ivf icsi	0	0	0
ivf icsi	1	1	0
ivf icsi	1	1	0
ivf icsi	0	0	0
ivf icsi	1	1	0
ivf icsi	1	1	0
ivf icsi	0	0	0
ivf icsi	0	0	0
ivf icsi	1	1	0
ivf icsi	0	0	0
ivf icsi	0	0	0
ivf icsi	1	1	0
ivf icsi	0	0	0
ivf icsi	0	0	0
ivf icsi	1	1	0
ivf icsi	1	0	1
ivf icsi	0	0	0
ivf icsi	1	0	1
ivf icsi	0	0	0
ivf icsi	1	0	1
ivf icsi	0	0	0
ivf icsi	0	0	0
ivf icsi	1	0	1
ivf icsi	0	0	0
ivf icsi	0	0	0
ivf icsi	0	0	0
ivf icsi	0	0	0
ivf icsi	0	0	0
ivf icsi	0	0	0
ivf icsi	0	0	0
ivf icsi	0	0	0
ivf icsi	0	0	0
ivf icsi	1	1	0
ivf icsi	1	1	0
ivf icsi	0	0	0
ivf icsi	1	0	1
ivf icsi	1	1	0
ivf icsi	0	0	0
ivf icsi	0	0	0
ivf icsi	0	0	0
ivf icsi	0	0	0
ivf icsi	0	0	0
ivf icsi	0	0	0
ivf icsi	1	0	1
ivf icsi	1	0	1
ivf icsi	0	0	0
ivf icsi	0	0	0
ivf icsi	0	0	0
ivf icsi	0	0	0
ivf icsi	1	0	1
ivf icsi	0	0	0
ivf icsi	0	0	0
ivf icsi	0	0	0
ivf icsi	0	0	0
ivf icsi	1	0	1
ivf icsi	0	0	0
ivf icsi	0	0	0
ivf icsi	0	0	0
ivf icsi	0	0	0
ivf icsi	1	0	1
ivf icsi	0	0	0
ivf icsi	0	0	0
ivf icsi	0	0	0
ivf icsi	0	0	0
ivf icsi	1	1	0
ivf icsi	1	0	1
ivf icsi	0	0	0
ivf icsi	0	0	0
ivf icsi	1	0	1
ivf icsi	1	0	1
ivf icsi	1	1	0
ivf icsi	0	0	0
ivf icsi	1	1	0
ivf icsi	0	0	0
ivf icsi	0	0	0
ivf icsi	1	0	1
ivf icsi	0	0	0
ivf icsi	0	0	0
ivf icsi	0	0	0
ivf icsi	0	0	0
ivf icsi	0	0	0
ivf icsi	1	1	0
ivf icsi	0	0	0
ivf icsi	1	0	1
ivf icsi	0	0	0
ivf icsi	0	0	0
ivf icsi	0	0	0
ivf icsi	0	0	0
ivf icsi	0	0	0
ivf icsi	0	0	0
ivf icsi	1	1	0
ivf icsi	0	0	0
ivf icsi	0	0	0
ivf icsi	0	0	0
ivf icsi	0	0	0
ivf icsi	0	0	0
ivf icsi	0	0	0
ivf icsi	0	0	0
ivf icsi	0	0	0
