# Supplementary material for: The possibility of integrating motile sperm organelle morphology examination (MSOME) with intracytoplasmic morphologically-selected sperm injection (IMSI) when treating couples with unexplained infertility
Source: PLoS One. 2020 May 1;15(5):e0232156. doi: 10.1371/journal.pone.0232156 (PMC7194411; doi:10.1371/journal.pone.0232156)
Supplement: S2 Data — (XLSX) [file pone.0232156.s002.xlsx]

## Sheet: data
age husband	age	volume	concentration (X106)	motility	TMC (X106)	% normal cells at MSOM	meon(search) :yes-1 no-0	pregnancy after first meon	normal cells at meon	MSOM	oocytes num	estradio	number of embryos	day of transfer	pregnancy	abortion	labor	BMI	protocol	smoking	alcohol
45-50	40-45	3	22	27	17.82	3	1	1	1	1	2	4917	2	3	1	1	0	21	1	0	0
40-45	35-38	2	34	47	31.96	3.5	1	1	1	1	12	7480	3	3	1	0	1	21	0	0	0
30-35	25-30	5.5	40	65	143	4	1	0	1	1	16	5496	3	3	0	0	0	22	0	0	0
25-30	25-30	4.5	80	75	270	2.5	1	0	1	1	8	5420	3	3	0	0	0	19	1	0	0
25-30	30-35	3	90	33	89.1	0.5	1	1	1	1	9	8789	2	3	1	0	1	22	1	0	0
40-45	40-45	4	9.5	42	15.96	0	1	0	1	0	4	4369	2	3	0	0	0	33	1	0	0
25-30	25-30	2.5	63	37	58.275	0	1	0	1	0	13	6990	2	2	0	0	0	21	1	0	0
45-50	30-35	1.8	110	64	126.72	0.5	1	1	1	1	5	4978	2	3	1	0	1	32	1	0	0
45-50	40-45	0.4	4	10	0.16	0	1	0	1	0	10	8372	3	3	0	0	0	32	1	0	0
40-45	40-45	5	55	23	63.25	5.5	1	1	1	1	4	3511	4	3	1	1	0	27	1	0	0
30-35	30-35	2	132	55	145.2	1	1	0	1	1	10	10863	3	3	1	0	1	23	1	0	0
40-45	35-40	2.5	49	40	49	1.5	1	1	1	1	8	8695	2	3	1	0	1	25	0	0	0
45-50	35-40	1.2	10	70	8.4	2	1	0	1	1	12	6014	3	3	1	0	1	27.3	1	0	0
30-35	25-30	1	73	55	40.15	2.5	1	1	1	1	7	7019	3	3	1	0	1	20	1	0	0
40-45	40-45	3	80	50	120	2	1	0	1	1	2	1617	1	3	0	0	0	21	1	0	0
45-50	40-45	0.3	200	30	18	1	1	1	1	1	8	5882	2	3	0	0	0	26.8	1	0	0
25-30	25-30	3.8	95	46	166.06	1	1	1	1	1	9	5971	2	3	1	1	0	20	1	0	0
40-45	40-45	2.5	22	55	30.25	0	1		1	0	9	8410	4	3	0	0	0	20.1	1	0	0
25-30	25-30	6	60	50	180	3	1	0	1	1	7		2	3	1	0	1	24.4	1	0	0
40-45	40-45	3	79	66	156.42	2.5	1	0	1	1	6	7466	3	3	0	0	0	21.8	1	0	0
40-45	40-45	3	10	40	12	1	1	0	1	1	1	811	1	3	0	0	0	26	1	0	0
25-30	30-35	6	80	75	360	1	1	0	1	1	12	12979	2	5	1	0	0	21.5	1	0	0
30-35	30-35	5.5	29	39	62.205	0.5	1	1	1	1	12	8826	3	3	1	0	1	22.5	1	0	0
40-45	35-40	3.2	70	39	87.36	0	1	1	1	0	8	6226	3	3	1	0	1	18	1	0	0
30-35	30-35	3	24	41	29.52	0	1	0	0	0	4	3368	2	3	1	1	0	29	1	0	0
35-40	30-35	1.9	3.5	20	1.33	1.5	1	1	1	1	5	5296	3	3	1	0	1	22.1	1	0	0
40-45	40-45	5	0.6	70	2.1	0.5	1	0	1	1	9	7189	2	5	0	0	0	21.2	1	0	0
30-35	25-30	2.5	30	44	33	1	1	1	1	1	11	10664	3	2	1	0	1	19.2	1	0	0
35-40	30-35	2	35	20	14	1.5	1	1	1	1	8	11298	2	3	1	0	1	18	1	7	0
35-40	35-40	1.5	4	25	1.5	0	1	1	1	0	13	14486	3	3	1	0	0	23.5	1	0	0
25-30	25-30	4.1	200	50	410	1.5	1	0	1	1	7	9543	2	3	1	1	0	28.2	1	7	0
40-45	40-45	2	90	33	59.4	0.5	1			1	6	7028	3	3	1	1	0	22	1	0	0
45-50	40-45	3	8	50	12	0	1	1	1	0	12	8814	4	3	1	0	1	25.9	1	21	0
35-40	30-35	4	63	60	151.2	0.5	1	0	1	1	2	6167	1	3	0	0	0	20	1	0	0
40-45	40-45	2	94	40	75.2	7	1	0	1	1	10	5340	4	3	0	0	0	21	1	0	0
35-40	40-45	2	11	64	14.08	0.5	1	1	1	1	8	4209	2	3	1	1	0	26	1	0	0
30-35	25-30	2	55	50	55	1.5	1			1	3	4187	2	2	0	0	0	22	1	0	0
30-35	30-35	1	170	59	100.3	2.5	1	1	1	1	9	14800	2	5	1	0	1	24.2	1	0	0
35-40	35-40	1.5	125	54	101.25	2	1	1	1	1	9	5884	2	3	0	0	0	23	1	0	0
25-30	25-30	5.5	70	57	219.45	0.5	1	1	1	1	11	6741	2	3	1	0	1	20.3	0	0	0
30-35	30-35	3.5	50	60	105	0.5	1	1	1	1	13	10845	2	3	1	0	1	20	0
30-35	30-35	3	12	59	21.24	0.5	1	1	1	1	9	9812	2	5	0	0	0	22.3	1	0	0
40-45	35-40	3	27	10	8.1	1	1	1	1	1	12	16206	3	3	1	1	0	21	1	0	0
40-45	40-45	1.5	14	50	10.5	3.5	1	0	1	1	10	9360	3	2	0	0	0	16.8	1	0	0
40-45	35-40	2	17	41	13.94	0	1	0	1	0	3	4163	2	2	0	0	0	36.6	1	0	0
40-45	40-45	4	80	50	160	5	1	1	1	1	6	5910	3	2	1	0	1	19.5	1	0	0
25-30	25-30	4.7	27	26	32.994	2	1	1	1	1	6	5053	2	3	1	0	1	21.5	1	0	0
25-30	25-30	0.2	12	25	0.6	0	1		1	0	5	3250	2	3	1	0	1	24.3	1	4.5	0
20-25	20-25	0.5	50	40	10	1.5	1	0	1	1	9	7642	2	3	0	0	0	22	1	0	0
30-35	30-35	3.5	140	50	245	1.5	1	1	1	1	24	9392	2	3	1	0	1		0	0	0
40-45	40-45	1.5	25	20	7.5	3.5	1	0	1	1	2	1026	2	2	0	0	0	22	1	0	0
40-45	40-45	2.5	50	60	75	1	1	0	1	1	5	3535	3	3	0	0	0	21	1	9	0
45-50	40-45	3.5	73	49	125.195	0.5	1	0	1	1	2	3072	2	3	0	0	0	30	1	0	0
35-40	40-45	2.5	2.2	9	0.495	0.5	1	0	1	1	6	3528	2	5	0	0	0	20.2	1	0	0
30-35	30-35	8	11	36	31.68	3	1	1	1	1	23	8346	2	5	1	0	1	22.1	1	0	0
35-40	30-35	1	18	40	7.2	3	1	1	1	1	3	4331	2	3	1	0	1	23	1	0	0
40-45	30-35	1	13	46	5.98	0.5	1	1	1	1	8	7129	3	3	1	0	1		0	0	0	שלישייה
40-45	40-45	1.5	120	58	104.4	4	1	0	1	1	3	9324	1	3	0	0	0	22	1	0	0
40-45	35-40	1.5	52	11.5	8.97	2	1	0	1	1	3	2756	2	3	0	0	0	33.2	1	0	0
45-50	40-45	2.3	32	59	43.424	1.5	1	0	1	1	7	5641	4	3	0	0	0	22	1	0	0
25-30	25-30	1	33	30	9.9	3	1			1	17	11923	2	3	0	0	0	22.5	1	0	0
35-40	30-35	2	160	50	160	0.5	1	0	1	1	5	6776	2	3	0	0	0	28.6	1	0	0
35-40	35-40	5.5	70	74	284.9	5	1	0	1	1	1	3311	1	3	0	0	0	21	1	0	0
35-40	35-40	2.5	70	57	99.75	0.5	1	1	1	1	7	6981			1	0	1	20.6	1	0	0
35-40	40-45	4	8	50	16	0	1	1	1	0	4	4888	2	3	0	0	0	22.7	1	0	0
45-50	35-40	0.4	13	5.4	0.2808	1	1	1	1	1	16	9087	2	5	1	0	1	30	1	17	0
40-45	40-45	1	49	26.5	12.985	1.5	1	0	1	1	2	9529	1	3	0	0	0	19.5	1	0	0
40-45	40-45	2	12	60	14.4	3	1	0	1	1	11	14763	3	2	1	1	0	18.6	1	0	0
40-45	35-40	3	120	84	302.4	2.5	1	0	1	1	2	4401	1	3	0	0	0	23.3	1	0	0
35-40	35-40	2.5	69	42	72.45	2.5	1	0	1	1	1	1113	1	3	0	0	0	23.3	1	0	0
40-45	40-45	2.5	36	39	35.1	2.5	1	0	1	1	7	4654	3	3	1	1	0	24.5	1	0	0
25-30	25-30	1.5	18	44	11.88	1	1	0	1	1	16	10530	2	3	0	0	0	20.8	1	0	0
40-45	40-45	1.5	43	46	29.67	2.5	1	0	1	1	9	8647	3	3	0	0	0	23.2	1	0	0
40-45	40-45	2	9	33	5.94	0	1		0	0	5	7363	2	3	0	0	0	23.3	1	0	0
30-35	35-40	1	70	30	21	1	1	0	1	1	6	7870	1	3	0	0	0	21	1	0	0
35-40	30-35	2	23	75	34.5	1.5	1	0	1	1	13	14665	2	3	0	0	0	16.3	1	0	0
30-35	30-35	3	32	37	35.52	3	1	0	1	1	12	10443	2	3	1	0	1	21.8	1	0	0
45-50	35-40	9	30	50	135	0	1	1	1	0	11	9820	2	3	1	0	1	22.5	1	0	0
40-45	40-45	2	78	69	107.64	0.5	1	0	1	1	12	8675	2	3	0	0	0	22	1	0	0
35-40	40-45	1.5	105	58	91.35	2.5	1	0	1	1	8	4235	2	3	0	0	0	28.5	1	10	0
40-45	35-40	3.5	78	26	70.98	1	1	1	1	1	8	14138	1	5	1	1	0	18	1	0	0
30-35	30-35	0.5	11	36	1.98	0	1	1	1	0	12	8314	1	3	1	0	1	21	1	0	0
40-45	40-45	1.5	60	50	45	1	1	0	1	1	5	8415	3	3	0	0	0	18	1	0	0
40-45	40-45	2	100	60	120	3.5	1	1	1	1	11	4412	4	3	1	0	0	22.6	1	0	0
40-45	35-40	4	130	77	400.4	4.5	1			1	1	4772	1	3	0	0	0	23.9	1	0	0
40-45	40-45	2.5	93	73	169.725	1	1	0	1	1	7	11785	1	3	0	0	0	22	1	0	0
40-45	40-45	1.5	4	75	4.5	0	1	0	1	0	11	10661	4	3	0	0	0	29.3	1	0	0
30-35	30-35	3.5	3.3	24	2.772	0	1	1	1	0	13	10347	2	3	1	0	1	30.5	1	0	0
40-45	40-45	6	7	14	5.88	1	1	0	0	1	4	3093	3	3	0	0	0	30	1	0	0
35-40	35-40	1.5	119	11	19.635	1.5	1	0	1	1	6	4033	2	2	1	0	1	26.2	1	0	0
40-45	30-35	4.5	28	18	22.68	3.5	1	1	1	1	2	11714	1	3	1	0	1	18.9	1	6.5	0
30-35	30-35	3.5	77	40	107.8	4.5	1	1	1	1	10	8442	3	3	1	0	1	23.4	1	0	0
30-35	30-35	6.7	125	19	159.125	1.5	1	1	1	1	7	6366	2	3	1	0	1	30.7	1	0	0
35-40	30-35	2	120	80	192	3.5	1	0	1	1	1	2914	1	3	0	0	0	23	1	6.5	0
40-45	40-45	1.5	150	60	135	3	1	0	1	1	11	10934	3	3	0	0	0	22	1	0	0
35-40	35-40	4	18	50	36	2	1	1	1	1	16	9797	2	5	1	0	1	32	0	0	0
45-50	40-45	2.5	20	50	25	1	1	1	1	1	2	3149	2	3	1	0	1	19.5	1	0	1
35-40	35-40	5.5	17.5	23	22.1375	1.5	1	1	1	1	2	3904	1	3	1	0	1	22	1	0	0
30-35	30-35	4	170	44	299.2	0.5	1	0	1	1	7	7334	2	3	0	0	0	18.6	1	0	0
30-35	25-30	7	6	50	21	0	1	1	1	0	16	9079	2	3	1	0	1	23.6	1	0	0
45-50	40-45	3	120	60	216	0.5	1	0	1	1	10	7768	3	3	0	0	0	24	1	0	0
35-40	30-35	2.5	51	53	67.575	1	1	0	1	1	9	9110	2	3	0	0	0	21	1	0	0
35-40	25-30	5	80	25	100	0.5	1	0	1	1	2	2798	2	3	0	0	0	31.9	1	4.5	0
35-40	30-35	0.3	5	60	0.9	0	1	0	1	0	11	9970	2	3	0	0	0	27	1	0	0
40-45	35-40	2.5	70	43	75.25	2	1	1	1	1	8	7948	2	5	1	0	1	33.9	1	0	0
25-30	25-30	2	10	60	12	1	1	1	1	1	14	6889	3	3	1	0	1	23.8	1	0	0
25-30	30-35	4	42	28	47.04	6.5	1	1	1	1	14	9479	2	5	1	0	1	21.6	1	0	0
35-40	35-40	1.2	0.9	33	0.3564	0	1	0	1	0	24	10325	2	3	1	0	1	23	1	5	0
30-35	30-35	4	77	65	200.2	0	1	1	1	0	12	7333	3	3	1	0	1	20.8	1	0	0
40-45	40-45	3	110	72	237.6	1.5	1	0	1	1	11	8645	3	3	0	0	0	20.4	1	0	0
25-30	25-30	0.5	28	60	8.4	1	1	1	1	1	4	3915	2	5	1	1	0	27.5	1	0	0
45-50	35-40	2	190	21	79.8	0	1	0	1	0	10	12591	3	3	1	0	1	20.8	1	0	0
35-40	30-35	0.5	16	44	3.52	0.5	1	0	1	1	6	8000	1	2	1	1	0	34.8	1	0	0
40-45	40-45	2.5	28	44	30.8	0	1	1	1	0	11	6360	2	5	1	1	0	22	1	0	0
30-35	30-35	5.5	56	68	209.44	0	1	1	1	0	4	4540	2	3	1	0	1	32.2	1	0	0
40-45	35-40	1	120	33	39.6	3	1	1	1	1	13	5333	2	3	1	0	1	32.5	1	0	0
30-35	25-30	3.5	21	38	27.93	8	1	0	1	1	6	7730	1	2	1	1	0	30.4	1	2	0
40-45	35-40	4	7.5	46	13.8	0.5	1	0	1	1	2	4271	1	3	0	0	0	22	1	0	0
35-40	35-40	2	90	44	79.2	2	1	0	1	1	5	8737	1	2	0	0	0	20	1	0	0
35-40	35-40	4	130	40	208	0.5	1	0	1	1	2	2600	2	3	0	0	0	22	1	0	0
35-40	30-35	5	55	76	209	0.5	1	1	1	1	7	10474	2	3	1	1	0	17.2	0	0	0
40-45	35-40	5.5	7	42.5	16.3625	1.5	1	0	1	1	5	2330	2	3	0	0	0	24.2	1	0	0
35-40	35-40	2	37	32.5	24.05	0.5	1	0	1	1	3	3972	2	3	0	0	0	22	1	0	0
35-40	25-30	2.9	1.5	20	0.87	1	1	0	1	1	6	2320	4	2	0	0	0	33.6	1	0	0
40-45	40-45	5	22	32	35.2	0	1	0	1	0	4	8305	2	3	0	0	0	25	1	0	0
35-40	40-45	3	92	45	124.2	2	1	0	1	1	12	7867	1	3	0	0	0	29	1	0	0
30-35	35-40	4	25	24	24	0.5	1	1	1	1	10	2996	2	3	1	0	1	30.4	1	0	0
40-45	30-35	1.5	45	20	13.5	1	1	1	1	1	9	4623	1	5	1	0	1	21.1	1	0	0
30-35	25-30	2	20	45	18	1	1	0	1	1	14	6603	2	3	0	0	0	29	1	0	0
40-45	30-35	4.3	100	25	107.5	1	1	0	1	1	8	5631	2	3	0	0	0	33	1	15	0
40-45	35-40	4.3	120	83	428.28	3	1	1	1	2	7	3596	1	3	1	1	0	18.7	1	2	0
35-40	30-35	2	12	83	19.92	0.5	1	0	1	1	11	9873	2	3	1	0	1	27.1	1	0	0
45-50	40-45	6	21	28	35.28	0	1	1	1	0	9	11478	2	3	1	1	0	19.7	1	0	0
45-50	40-45	1.5	34	24	12.24	1	1	0	1	1	4	4047	3	3	0	0	0	26.2	1	0	0
30-35	25-30	4.5	40	62	111.6	1	1	0	1	1	9	4859	3	3	0	0	0	25.7	1	0	0
55-60	40-45	1.5	0.2	50	0.15	1	1	0	1	1	6	5030	4	3	1	1	0	25.7	1	0	0
30-35	30-35	2.5	68	50	85	0	1	1	0	0	9	8215	2		1	0	1	18.7	1	0	0
35-40	35-40	4.5	14	57	35.91	0.5	1	0	1	1	1	1118	1	3	0	0	0	22.1	1	0	0
35-40	35-40	2	36	50	36	4.5	1	0	1	2	9	5465	3	3	0	0	0	20.5	1	16	0
35-40	40-45	2	140	50	140	2	1	0	1	2	9	9657	2	3	0	0	0	29	1	0	0
40-45	40-45	1	112	41	45.92	1.5	1	0	1	1	7	8120	3	3	0	0	0	23.8	1	0	0
45-50	40-45	2	88	93	163.68	0.5	1	0	1	1	3	2035	2	3	0	0	0	25.5	1	5	0
40-45	35-40	3.5	54	50	94.5	1.5	1	0	1	1	12	23140			1	0	1	23.4	0	0	0
40-45	40-45					1.5	1			1	14	8047	3	3	0	0	0	22.9	1	0	0
40-45	40-45	2.7	83	45	100.845	1.5	1	0	1	1	5	8415	3	3	0	0	0	17.9	1	11	0
30-35	30-35	1.5	37	36	19.98	1	1	1	1	1	7	4380	3	3	1	0	1	21	1	0	0
35-40	25-30	2.5	30	76	57	0	1	0	1	0	21	15585	2	3	0	0	0	18.9	1	0	0
40-45	40-45	1	101	23	23.23	3.5	1	0	1	2	2	6343	2	3	0	0	0	22	1	0	0
30-35	30-35	1	100	30	30	1	1	0	1	1	5	8792	2	3	0	0	0	19	1	2.5	0
35-40	35-40	0.2	20	67	2.68	0.5	1	0	1	1	5	8048	3	3	0	0	0	21.8	1	0	0
30-35	30-35	2.5	14	64	22.4	1	1	1	0	1	12	10681	2	3	1	1	0	24.6	1	0	0
35-40	30-35	2	52	48	49.92	0	1	0	1	0	9	3079	3	3	1	0	1	20	1	0	0
30-35	30-35	5	25	80	100	2.5	1	1	1	2	13	7200	3	3	1	0	1	21.3	1	0	0
35-40	30-35	2	20	40	16	0.5	1	1	1	1	17	6601	3	3	1	0	1	18.4	1	0	0	תאומים
30-35	30-35	1	10	40	4	2.5	1	1	1	2	6	9661	2	5	1	0	1	21	1	0	0	תאומים	לדבר איתה
30-35	25-30	2.8	84	60	141.12	0.5	1	1	1	1	5	3060	2	5	1	0	1	22	1	0	0	תאומים
40-45	40-45	5	20	50	50	1.5	1	1	1	1	7	5552	3	2	1	0	1	29.4	1	0	0
40-45	35-40	2.3	29	34	22.678	6	1	1	1	2	3	4280	2	3	0	0	0	23.9	1	0	0
25-30	30-35	2	14	28	7.84	5.5	1	0	1	2	11	9110	3	3	0	0	0	23	1	0	0
35-40	40-45	3	30	33	29.7	0	1	0	1	0	7	5743	3	3	0	0	0	21	1	0	0
40-45	40-45	2	12	42	10.08	0	1	1	0	0	8	9708	2		1	0	1	20	1	0	0
35-40	35-40	3	30	33	29.7	0	1	0	1	0	9	5668	3	3	0	0	0	24	1	0	0
55-60	45-50	0.5	250	32	40	2.5	1	0	1	2	1	1778	1	3	0	0	0	21	1	0	0
40-45	40-45	2.5	68	40	68	0	1	0	1	0	5	5084	2	3	0	0	0	22	1	0	0
30-35	25-30	1.5	87	86	112.23	2.5	1	0	1	2	11	8053	2	3	0	0	0	33	1	0	0
35-40	30-35	2	47	47	44.18	4.5	1	0	1	2	5	6004	2	3	0	0	0	15.9	1	0	0
35-40	30-35	6.7	78	19	99.294	0	1	1	0	0	9	21528	2		1	0	1	34.7	1	0	0
35-40	40-45	2.5	90	66	148.5	3.5	1	0	1	2	5	2080	1	3	0	0	0	21	1	0	0
30-35	30-35	2.5	239	84	501.9	2	1	0	1	2	1	1933	1	3	0	0	0	22	1	0	0
30-35	30-35	6	83	3.5	17.43	0	1	1	1	0	7	6163	3	3	1	0	1	18.7	1	0	0
30-35	30-35	2	107	62	132.68	1	1	0	1	1	8	4807	2	2	0	0	0	20	1	2	0
30-35	25-30	4.5	4	50	9	1	1	1	1	1	2	3812	2	3	1	1	0	27.5	1	4	0
30-35	30-35	2.5	84	25	52.5	1.5	1	0	1	1	12	7427	2	3	0	0	0	22	1	0	0
25-30	25-30	2.9	19	40	22.04	1.5	1	1	1	1	9	7865	2	3	1	0	1	21.2	1	0	0
35-40	40-45	0.7	140	43	42.14	1	1	0	0	1	2	1300	2	3	0	0	0	23	1	0	0
35-40	30-35	2.7	55	30	44.55	0.5	1	0	1	1	5	6235	2	3	0	0	0	22	1	0	0
35-40	35-40	5	60	42	126	1.5	1	0	1	1	7	4081	2	3	0	0	0	20.7	1	0	0
30-35	25-30	3	100	30	90	2.5	1	1	1	2	6	9530	3	3	1	0	1	31.2	1	0	0
40-45	40-45	2	10	20	4	1.5	1	0	1	1	5	4079	3	3	0	0	0	20.8	1	0	0
30-35	30-35	4	80	55	176	1	1	0	1	1	9	10459	2	3	1	0	1	21	1	0	0
35-40	25-30	3.2	40	72	92.16	2	1	1	1	2	7	6843	3	3	1	0	1	23.7	1	0	0
30-35	30-35	3.5	45	50	78.75	0.5	1	0	1	1	9	8612	2	3	0	0	0	24	1	0	0
40-45	40-45	1.2	6	33	2.376	0.5	1	1	1	1	3	1980	3	3	1	0	1	19.8	1	0	0
30-35	30-35	2	160	43	137.6	1	1	0	1	1	6	8620	2	3	0	0	0	17.9	1	0	0
25-30	25-30	0.5	33	24	3.96	1	1	0	1	1	1	698	1	3	0	0	0	26.5	1	0	0
35-40	30-35	6	7	71	29.82	0	1	1	1	0	10	13402	2	2	1	0	1	23	1	0	0
35-40	35-40	3.2	26	75	62.4	0.5	1	1	1	1	5	7838	2		1	0	1	19.5	1	0	0
35-40	35-40	1	85	70.6	60.01	1.5	1	0	1	1	3	3568	1	3	0	0	0	20.1	1	4	0
45-50	40-45	2.5	65	50	81.25	3	1	0	1	2	2	4124	1	3	0	0	0	21	1	0	0
45-50	40-45	1.8	40	70	50.4	0	1	0	1	0	3	2936	3	3	0	0	0	22.7	1	0	0
35-40	35-40	2.5	93	63	146.475	0	1	1	1	0	10	5337	2	3	1	0	1	19.7	1	0	0
30-35	30-35	2.5	23	4.34	2.4955	3.5	1	0	1	2	10	9936	2	3	0	0	0	16	1	0	0
40-45	35-40	2.5	156	47	183.3	2.5	1	0	1	2	10	7793	2	3	0	0	0	24.1	1	0	0
25-30	25-30	4.5	28	10	12.6	1.5	1	0	1	1	10	10215	2	3	0	0	0	20.6	1	0	0
35-40	30-35	2.5	16	29	11.6	3	1	1	1	2	11	10586	2	3	0	0	0	22.8	1	6.5	0
40-45	40-45	2.4	8	62.5	12	0	1	0	1	0	6	4414	2	3	0	0	0	25	1	0	0
40-45	40-45	2	14	28	7.84	1.5	1	0	1	1	3	2584	2	3	0	0	0	22	1	0	0
35-40	30-35	2.5	24	45	27	0	1	0	1	0	12	8204	2	3	1	0	1	28	1	0	0
40-45	35-40	3.5	20	60	42	0	1	1	1	0	14	10458	2	3	1	0	1	22.5	1	0	0
40-45	40-45	5	95	39	185.25	1.5	1	0	1	1	10	7150	3	3	0	0	0	22	1	0	0
35-40	30-35	2.5	30	66	49.5	0	1	0	1	0	19	24159	2	3	0	0	0	21	1	0	0
35-40	30-35	5.2	99	51	262.548	1	1	0	1	1	22	7158	1	3	0	0	0	25	1	0	0
30-35	30-35	1.5	20	10	3	2.5	1	1	1	2	16	11402	3	3	1	1	0	22.9	1	3.5	0
35-36	30-35	4	47	3	5.64	1.5	1	1	1	1	13	11263	1	5	1	0	0	19.3	1	0	0
30-35	30-35	2	30	66	39.6	0.5	1	0	1	1	6	4923	2	3	0	0	0	18	1	0	0
35-40	30-35	2.5	68	53	90.1	0.5	1	0	1	1	1	874	1	3	0	0	0	23.6	1	0	0
35-40	30-35	1	77	40	30.8	3	1	1	1	2	9	7119	2	5	1	0	1	17.4	0	0	0
30-35	30-35	1.5	5	40	3	0.5	1	1	1	1	7	8556	2	3	1	0	1	20.6	1	0	0
40-45	40-45	5	110	55	302.5	1.5	1	1	1	1	6	6340	2	3	1	0	1	20.5	1	0	0
40-45	35-40	3.5	140	50	245	0.5	1	0	1	1	13	15547	3	3	1	0	1	21.8	1	0	0
35-40	35-40	5	30	30	45	1.5	1	0	1	1	5	3343	2	3	0	0	0	26	1	0	0
30-35	30-35	3	70	57	119.7	1.5	1	1	1	1	14	5422	2		1	0	1	18.8	1	0	0
45-50	40-45	2.5	8	50	10	0.5	1	0	1	1	3	2217	2	3	0	0	0	20.4	1	10	0
35-40	30-35	2	150	67	201	0	1	1	1	0	7	6793	2	3	1	0	1	18.5	1	0	0
30-35	30-35	4.5	34	74	113.22	1.5	1	0	1	1	6	8173	2	3	0	0	0	28.2	1	0	0
30-35	30-35	5.7	57	40	129.96	1	1	0	1	1	6	9122	2	3	0	0	0	21.5	1	0	0
45-50	40-45	2.6	44	59	67.496	0.5	1	0	1	1	3	2987	1	3	0	0	0	22	1	0	0
30-35	30-35	2	80	37.5	60	0.5	1	1	1	1	4	4862	2	3	1	0	1	30.3	0	0	0
35-40	30-35	2.5	40	75	75	4	1	0	1	2	3	4067	2	3	0	0	0	17.9	1	0	0
35-40	25-30	5.5	64	34	119.68	0.5	1	1	1	1	8	6082	2	3	1	0	1	20.5	1	0	0
30-35	30-35	1.5	180	50	135	2	1	0	1	2	8	6525	2	3	0	0	0	23	1	0	0
40-45	40-45	1.7	103	29	50.779	0.5	1	0	1	1	4	5354	1	3	0	0	0	29	1	8	0
40-45	40-45	2.5	78	42	81.9	2	1	0	1	2	8	7695	3	3	0	0	0	20	1	0	0
30-35	30-35	0.2	145	13.5	3.915	3	1	0	1	2	6	6635	2	5	0	0	0	32	1	0	0
30-35	25-30	2	20	50	20	0	1	1	1	0	18	13088	2	3	1	0	1	21	1	0	0
30-35	30-35	3	32	40	38.4	6	1	1	1	2	1	1125	1	3	1	0	1	24.3	1	0	0
40-45	35-40	2	104	57.5	119.6	2	1	1	1	2	2	2502	1	3	0	0	0	24.8	1	0	0
40-45	40-45	2	90	44	79.2	1.5	1	0	1	1	7	8890	2	3	0	0	0	19.1	1	0	0
40-45	35-40	7	33	24	55.44	0.5	1	1	1	1	12	7072	2	3	1	1	0	29	1	0	0
30-35	25-30	1	113	42	47.46	1	1	0	1	1	11	7282	1	3	1	0	1	20.4	1	0	0
30-35	25-30	3	120	75	270	3.5	1	0	1	2	13	8854	2	3	0	0	0	22.1	1	0	0
40-45	40-45	3	23	43	29.67	1.5	1	1	1	1	7	5055	2	3	1	0	1	20	1	0	0
35-40	30-35	2.5	40	40	40	3	1	0	1	2	7	5721	2	3	0	0	0	26	1	14	0
40-45	35-40	3	74	65	144.3	0.5	1	0	1	1	5	7070	2	3	1	1	0	33	1	0	0
30-35	30-35	3	37	35	38.85	2	1	0	1	2	13	8357	1	5	1	0	1	18.8	1	3	0
35-40	35-40	2.5	200	50	250	0.5	1	0	1	1	6	4473	2	3	0	0	0	24	1	0	0
40-45	40-45	3	9	33	8.91	1.5	1	0	1	1	3	3181	2	3	0	0	0	24	1	0	0
30-35	30-35	0.5	25	20	2.5	0.5	1	1	1	1	8	5247	2	3	1	0	1	28	1	0	0
35-40	35-40	2.3	6	7	0.966	0	1	0	0	0	4	13884	2	3	0	0	0	23	1	0	0
35-40	40-45	3.5	28	71	69.58	0.5	1	0	1	1	4	5906	1	3	0	0	0	24	1	0	0
25-30	25-30	3.5	80	50	140	2	1	0	1	2	8	10721	2	3	0	0	0	21	1	0	0
30-35	30-35	4	15	33	19.8	1	1	0	1	1	12	12895	2	3	0	0	0	19.5	0	0	0
35-40	35-40	3.5	41	80	114.8	0.5	1	1	1	1	19	10805	2	3	1	0	1	20	1	0	0
50-55	40-45	5	27	25	33.75	1.5	1	0	1	1	2	2488	2	3	0	0	0	22	1	0	0
35-40	35-40	2	60	30	36	2	1	0	1	2	7	7350	2	3	0	0	0	27.8	1	0	0
25-30	25-30	1.5	18	55	14.85	0.5	1	1	1	1	16	4968	2	3	1	0	1	26	0	0	0
30-35	30-35	2.5	106	35	92.75	1	1	1	1	1	9	7310	2	3	1	0	1	18.8	1	3	0
35-40	35-40	5.5	98	56	301.84	1	1	0	1	1	3	2552	1	3	0	0	0	22	1	0	0
40-45	40-45	2	37	64	47.36	0	1	0	1	0	8	6802	3	3	1	1	0	24.6	1	2	0
40-45	40-45	2.5	9	61	13.725	0	1		1	0	5	4687	2	3	1	0	1	24.5	1	0	0
40-45	40-45	1	27	74	19.98	0.5	1	0	1	1	3	4638	2	3	0	0	0	28.9	1	0	0
35-40	35-40	0.8	0.3	66	0.1584	0	1	1	1	0	14	10908	1	5	1	0	1	28.8	1	0	0
40-45	35-40	1	30	40	12	0	1		1	0	4	4361	2	2	1	0	1	22	1	0	0
40-45	40-45	1.8	110	50	99	0.015	1	1	1	1	10	12840	3	3	1
40-50	35-40	1.5	14	42	8.82	0	1	0	1	0	4	3968	1	3	0
45-50	40-45	1.5	9	45	6.075	0.5	1		1	1	7		3	3	0
35-40	30-35	1.5	50	72	54	0	1	1	1	0	12	4000	2	3	1
25-30	25-30	0.2	12	25	0.6	0	1	1	1	0	5	3250	2	3	1
40-45	40-45	4	83	30	99.6	0.5	1		1	1	8	2	2	3	0
40-45	35-40	1.5	58	10	8.7	0	1		1	0
35-40	35-40	3.5	40	50	70	0.5	1		1	1
30-35	20-25	2.5	117	55	160.875	1.5	1	1	1	1	8	7397	2	3	1
30-35	30-35	2.5	21	61	32.025	0	1	0	1	0	5		2	3
25-30	25-30	2.5	15	67	25.125	1	1	1	1	1	12	10111	2	3	1
30-35	25-30	2.5	13	15	4.875	0	1	1	1	0	11	9823	2	2
		2	36	53	38.16	0.5	1	0	1	1	13	5020	3	3
25-30	25-30	3	33	58	57.42	1.5	1	1		1					1
		2.8	82	86	197.456	1.5	1	0	1	1					0
30-35	30-35	2	20	50	20	1	1		1	1	8	10993
45-50	40-45	2.3	58	48	64.032	0	1		1	0
		4	100	60	240	0.5	1	0		1
